# Supplementary material for: Genome-wide analysis of the CBF gene family and their transcriptional response to cold stress in Hibiscus mutabilis
Source: Sci Rep. 2025 Jul 3;15:23808. doi: 10.1038/s41598-025-05040-x (PMC12229554; doi:10.1038/s41598-025-05040-x)
Supplement: Supplementary file 1 — Supplementary Information 1. [file 41598_2025_5040_MOESM1_ESM.fa]

>HmCBF1
MDFFAQDYEVLDPGSVSSPMSDTGSGNGRPANFSDEDMMLASSCPKKRAGRKKFKETRHPVFRGVRRRNSGKWVCEVRE
PNKKSRIWLGTFPTAEMAARAHDVASIALRGRSACLNFADSAWRLRLPASTDPKDIQKAAAEEAFRMTEPSNGDTGNDA
QRGENTEMGSENGFYLDEEAVFGTERFMSNIAAGMMMSPPRCGFSGEEPEFDYMPLWSHSI
>HmCBF2
MFNSVFVSSPMSDSGSGNETCRPANFSDEDLMLASCYPKKRAGRKKFRETRHPVFRGVRRRDSGKWVCEVREPNKKSRI
WLGTFPTEEMAARAHDVAALALRGRLACLNFADSAWRLPVPASTDPKDIQKAAAEAAEIFRPAEQSHLNDANRGKITVA
EEIKVSGNEFYLDEEAVFGTDKYFANMAAGMMMSPPRCGYTGDEQELDTTDDYVPLWSYSM
>HmCBF3
MDFFALDYDVVDSGLFSSPLSDSGSGASRLANFSDEDVMLASSCPKKRAGRKKFRETRHPVYRGVRRKNSGKWVCEVRE
PNKKSRIWLGTFPTVEMAARAHDVAAIALRGRSACLNFADSAWRLPVPASTDPKDIQKAAAEAAEAFRSGEHWDGNSEE
NAKRDENKEGEQMTVSENGFYLDEEAVFGTQSFLANMAAGMMMSPPRCGYNGDEQEYDGADDFIPLWSHC
>HmCBF4
MDFLAQDLERFNSVFVSSPMSDSGSGSETCRPAKFSDEDVMLASCYPKKRAGRKKFRETRHPVFRGVRRRDSGKWVCEV
REPNKKSRIWLGTFPTEEMAARAHDVAALALRGRLACLNFADSAWRLPVPASTDPKDIQKAAADAAEIFRPAEQSHSND
AKRGEITVAEEMKVSGNELYLDEEAMFGPDKYLANMAAGMMMSPPRCGYTATGDEQELDAADDYVPLWNYSI
>HmCBF5
MDIFALDYCMVDSGSVSSPLSDSGSGASRLAIFSDEDVMLASSCPKKRAGRKKFRETRHPVYRGVRRKNSGKWVCEVRE
PNKKSRIWLGTFPTVEMAARAHDVAAIALRGRSACLNFADSAWRLPVPASTDPKDIQKAAAEAFRSGEHWDGNSEENAK
RDENKEGEQMTVSENGFYLDEEAIFGTHSFVANMAAGMMMSPPRCGYNGDEQEYDGADDFIPLWSHC
>HmCBF6
MSDSASGTGRPANFSDEDVMLASCCPKKRAGRKKFRETRHPVFRGVRRRNSGKWVCEVREPNKKSRIWLGTFPTEEMAA
RAHDVAAKALRGKSACLNFADSAWRLPVPASTDPKDIQKAAAEAAEIFRPAESSLSDDAKRGENTEAGGTEVSESLFYL
DEEAEFGTEKYLENMAAGMMMSPPPSGYTVDEQEFDAADDYPSLWSYSI
>HmCBF7
MDFFAQDYEMMDPGSVSSPMSDTGSGNGRPANFSDEDVMLASNCPKKRAGRKKFKETRHPVFRGVRRRNSGKWVCEVRE
PNKKSRIWLGTFPTAEMAARAHDVAAIALRGRSACLNFADSAWRLRLPASTDPKDIQKAAAEAFRMTEPLNGDSGNYAQ
RGENTEMESENGFYLDEEAVFGTERFMANMAAGMMMSPPRCGFIVEEPDFDYMPLWSHSI
>HmCBF8
MDYFAQVCEIMDSGSVSSPISDTGSGTGRPANLSDEEMMLASSCPKKRAGRKKFKETRHPVFRGVRRRNSGKWVCEVRE
PNKKSRIWLGTFPTAEMAARAHDVAAISLRGRSACLNFADSAWRLRLPASTDPKDIQKAAAEAVEDFRLAELSNGDSGN
DAQRGENTEMGSENVFYLDEEAVFESERFIANMAAGMMMSPPRCGFNGEEPEFDYMCLWSHSI
>HmCBF9
MDFLVQNYDAVDSGSVSGGGTGRPANFSDEEVMLASSNPKKRAGRKKFRETRHPVYRGVRRRNHGKWVSEVREPKKKSR
IWLGTFPTPEMAARAHDVAAIAFRGRSACLNFADSAWNLPLPASSDPKDIQKTAAEVAETFRTVKHSDHGNSTNNTEMD
KTTVSDKGFYWDEEALFGTQRFWANMAAGMMMSPPRCGNDGEGEQQEYDAADDYVPLWSYSI
