# Supplementary material for: Genome-wide analysis of the CBF gene family and their transcriptional response to cold stress in Hibiscus mutabilis
Source: Sci Rep. 2025 Jul 3;15:23808. doi: 10.1038/s41598-025-05040-x (PMC12229554; doi:10.1038/s41598-025-05040-x)
Supplement: Supplementary file 3 — Supplementary Information 3. [file 41598_2025_5040_MOESM3_ESM.xlsx]

## Sheet: Sheet1
Supplementary file 3. The location information of cis-regulatory elements (CREs) in the HmCBFs promoter region.
Gene	CRE start plot	CRE end plot	Function annotation
HmCBF5	1012	1038	meristem expression
HmCBF5	662	688	light responsiveness
HmCBF5	673	699	light responsiveness
HmCBF5	743	769	light responsiveness
HmCBF5	691	717	MYB binding site involved in drought-inducibility
HmCBF5	1701	1727	light responsiveness
HmCBF5	1699	1728	abscisic acid responsiveness
HmCBF5	1701	1727	abscisic acid responsiveness
HmCBF5	1702	1727	abscisic acid responsiveness
HmCBF5	222	248	anaerobic induction
HmCBF5	706	732	anaerobic induction
HmCBF5	796	822	anaerobic induction
HmCBF5	1404	1430	anaerobic induction
HmCBF5	1771	1797	anaerobic induction
HmCBF5	1856	1882	anaerobic induction
HmCBF5	1698	1729	light responsiveness
HmCBF5	1701	1727	light responsiveness
HmCBF5	1696	1723	gibberellin-responsive element
HmCBF5	1376	1405	defense and stress responsiveness
HmCBF5	-2	23	MeJA-responsiveness
HmCBF5	43	68	MeJA-responsiveness
HmCBF5	60	85	MeJA-responsiveness
HmCBF5	569	594	MeJA-responsiveness
HmCBF5	947	972	MeJA-responsiveness
HmCBF5	1131	1156	MeJA-responsiveness
HmCBF5	1886	1911	MeJA-responsiveness
HmCBF5	1235	1265	light responsiveness
HmCBF5	1394	1420	light responsiveness
HmCBF5	926	952	light responsiveness
HmCBF5	847	877	light responsiveness
HmCBF5	43	71	auxin-responsive element
HmCBF5	60	88	auxin-responsive element
HmCBF5	-2	23	MeJA-responsiveness
HmCBF5	43	68	MeJA-responsiveness
HmCBF5	60	85	MeJA-responsiveness
HmCBF5	569	594	MeJA-responsiveness
HmCBF5	947	972	MeJA-responsiveness
HmCBF5	1131	1156	MeJA-responsiveness
HmCBF5	1886	1911	MeJA-responsiveness
HmCBF6	1522	1548	anaerobic induction
HmCBF6	1564	1590	anaerobic induction
HmCBF6	1504	1530	abscisic acid responsiveness
HmCBF6	1505	1530	abscisic acid responsiveness
HmCBF6	1504	1530	light responsiveness
HmCBF6	-3	23	light responsiveness
HmCBF6	79	105	light responsiveness
HmCBF6	1016	1042	light responsiveness
HmCBF6	1463	1489	light responsiveness
HmCBF6	1873	1899	light responsiveness
HmCBF6	1104	1130	MYB binding site involved in drought-inducibility
HmCBF6	1163	1192	salicylic acid responsiveness
HmCBF6	1492	1517	MeJA-responsiveness
HmCBF6	658	685	light responsiveness
HmCBF6	1781	1811	light responsiveness
HmCBF6	7	34	auxin-responsive element
HmCBF6	627	654	light responsiveness
HmCBF6	88	114	light responsiveness
HmCBF6	689	719	light responsiveness
HmCBF6	1492	1517	MeJA-responsiveness
HmCBF6	709	738	defense and stress responsiveness
HmCBF6	951	977	light responsiveness
HmCBF6	1503	1531	light responsiveness
HmCBF6	1504	1530	light responsiveness
HmCBF6	283	309	auxin-responsive element
HmCBF7	1558	1584	MYB binding site involved in drought-inducibility
HmCBF7	1635	1661	MYB binding site involved in drought-inducibility
HmCBF7	89	115	light responsiveness
HmCBF7	157	183	light responsiveness
HmCBF7	350	376	light responsiveness
HmCBF7	799	825	light responsiveness
HmCBF7	486	512	light responsiveness
HmCBF7	1680	1706	light responsiveness
HmCBF7	100	125	abscisic acid responsiveness
HmCBF7	486	512	abscisic acid responsiveness
HmCBF7	487	512	abscisic acid responsiveness
HmCBF7	983	1008	abscisic acid responsiveness
HmCBF7	1681	1706	abscisic acid responsiveness
HmCBF7	1366	1392	anaerobic induction
HmCBF7	514	544	light responsiveness
HmCBF7	160	193	light responsiveness
HmCBF7	1594	1621	gibberellin-responsive element
HmCBF7	77	102	MeJA-responsiveness
HmCBF7	102	127	MeJA-responsiveness
HmCBF7	805	830	MeJA-responsiveness
HmCBF7	985	1010	MeJA-responsiveness
HmCBF7	997	1023	auxin-responsive element
HmCBF7	100	126	light responsiveness
HmCBF7	484	513	light responsiveness
HmCBF7	486	512	light responsiveness
HmCBF7	983	1009	light responsiveness
HmCBF7	1678	1706	light responsiveness
HmCBF7	1893	1922	defense and stress responsiveness
HmCBF7	77	102	MeJA-responsiveness
HmCBF7	102	127	MeJA-responsiveness
HmCBF7	805	830	MeJA-responsiveness
HmCBF7	985	1010	MeJA-responsiveness
HmCBF7	238	264	light responsiveness
HmCBF7	548	574	light responsiveness
HmCBF7	905	931	light responsiveness
HmCBF7	925	951	light responsiveness
HmCBF7	1320	1346	light responsiveness
HmCBF8	627	653	light responsiveness
HmCBF8	1150	1176	light responsiveness
HmCBF8	1428	1454	light responsiveness
HmCBF8	1644	1670	light responsiveness
HmCBF8	732	758	auxin-responsive element
HmCBF8	1365	1391	light responsiveness
HmCBF8	1192	1217	MeJA-responsiveness
HmCBF8	1286	1311	MeJA-responsiveness
HmCBF8	1353	1378	MeJA-responsiveness
HmCBF8	1643	1668	MeJA-responsiveness
HmCBF8	87	120	light responsiveness
HmCBF8	1192	1217	MeJA-responsiveness
HmCBF8	1286	1311	MeJA-responsiveness
HmCBF8	1353	1378	MeJA-responsiveness
HmCBF8	1643	1668	MeJA-responsiveness
HmCBF8	139	169	light responsiveness
HmCBF8	627	653	light responsiveness
HmCBF8	1273	1299	light responsiveness
HmCBF8	94	120	light responsiveness
HmCBF8	841	867	MYB binding site involved in drought-inducibility
HmCBF8	1195	1221	MYB binding site involved in drought-inducibility
HmCBF8	1581	1607	MYB binding site involved in drought-inducibility
HmCBF8	1667	1696	light responsiveness
HmCBF8	185	212	light responsiveness
HmCBF8	775	801	anaerobic induction
HmCBF8	899	925	anaerobic induction
HmCBF8	627	653	abscisic acid responsiveness
HmCBF8	628	653	abscisic acid responsiveness
HmCBF8	1274	1299	abscisic acid responsiveness
HmCBF8	1428	1453	abscisic acid responsiveness
HmCBF8	1645	1670	abscisic acid responsiveness
HmCBF9	1047	1073	anaerobic induction
HmCBF9	1601	1631	abscisic acid responsiveness
HmCBF9	1603	1628	abscisic acid responsiveness
HmCBF9	1662	1688	abscisic acid responsiveness
HmCBF9	1663	1688	abscisic acid responsiveness
HmCBF9	1425	1451	light responsiveness
HmCBF9	1442	1468	light responsiveness
HmCBF9	1662	1688	light responsiveness
HmCBF9	621	647	light responsiveness
HmCBF9	795	821	MYB binding site involved in drought-inducibility
HmCBF9	1255	1282	light responsiveness
HmCBF9	1513	1538	MeJA-responsiveness
HmCBF9	1614	1639	MeJA-responsiveness
HmCBF9	1446	1473	gibberellin-responsive element
HmCBF9	1513	1538	MeJA-responsiveness
HmCBF9	1614	1639	MeJA-responsiveness
HmCBF9	9	36	light responsiveness
HmCBF9	10	36	light responsiveness
HmCBF9	41	67	light responsiveness
HmCBF9	61	87	light responsiveness
HmCBF9	68	94	light responsiveness
HmCBF9	131	158	light responsiveness
HmCBF9	132	158	light responsiveness
HmCBF9	14	40	low-temperature responsiveness
HmCBF9	23	49	low-temperature responsiveness
HmCBF9	1603	1629	light responsiveness
HmCBF9	1610	1636	light responsiveness
HmCBF9	1662	1688	light responsiveness
HmCBF1	956	986	light responsiveness
HmCBF1	590	616	light responsiveness
HmCBF1	921	947	light responsiveness
HmCBF1	345	371	MYB binding site involved in drought-inducibility
HmCBF1	1561	1587	MYB binding site involved in drought-inducibility
HmCBF1	1638	1664	MYB binding site involved in drought-inducibility
HmCBF1	1429	1457	light responsiveness
HmCBF1	928	954	light responsiveness
HmCBF1	1682	1708	light responsiveness
HmCBF1	928	954	abscisic acid responsiveness
HmCBF1	929	954	abscisic acid responsiveness
HmCBF1	1680	1709	abscisic acid responsiveness
HmCBF1	1682	1708	abscisic acid responsiveness
HmCBF1	1683	1708	abscisic acid responsiveness
HmCBF1	1297	1323	anaerobic induction
HmCBF1	1354	1381	light responsiveness
HmCBF1	926	955	light responsiveness
HmCBF1	928	954	light responsiveness
HmCBF1	1680	1709	light responsiveness
HmCBF1	1682	1708	light responsiveness
HmCBF1	544	570	auxin-responsive element
HmCBF1	14	40	low-temperature responsiveness
HmCBF1	44	70	low-temperature responsiveness
HmCBF1	60	86	low-temperature responsiveness
HmCBF1	369	395	low-temperature responsiveness
HmCBF1	513	539	low-temperature responsiveness
HmCBF1	1672	1701	defense and stress responsiveness
HmCBF1	1895	1924	defense and stress responsiveness
HmCBF1	1672	1698	light responsiveness
HmCBF1	36	63	light responsiveness
HmCBF1	37	63	light responsiveness
HmCBF1	1240	1266	light responsiveness
HmCBF1	593	626	light responsiveness
HmCBF1	1371	1398	gibberellin-responsive element
HmCBF2	1811	1840	light responsiveness
HmCBF2	1251	1279	light responsiveness
HmCBF2	799	828	light responsiveness
HmCBF2	779	808	salicylic acid responsiveness
HmCBF2	1826	1855	salicylic acid responsiveness
HmCBF2	50	76	light responsiveness
HmCBF2	94	120	light responsiveness
HmCBF2	147	173	light responsiveness
HmCBF2	399	425	light responsiveness
HmCBF2	473	499	light responsiveness
HmCBF2	556	582	light responsiveness
HmCBF2	1257	1283	light responsiveness
HmCBF2	822	848	MYB binding site involved in drought-inducibility
HmCBF2	1048	1074	MYB binding site involved in drought-inducibility
HmCBF2	1872	1898	MYB binding site involved in drought-inducibility
HmCBF2	1016	1042	light responsiveness
HmCBF2	1016	1041	abscisic acid responsiveness
HmCBF2	1638	1666	abscisic acid responsiveness
HmCBF2	1639	1664	abscisic acid responsiveness
HmCBF2	210	236	anaerobic induction
HmCBF2	1698	1724	anaerobic induction
HmCBF2	715	743	light responsiveness
HmCBF2	325	352	light responsiveness
HmCBF2	863	889	light responsiveness
HmCBF2	908	934	light responsiveness
HmCBF2	1638	1664	light responsiveness
HmCBF2	1146	1175	zein metabolism regulation
HmCBF2	1149	1178	zein metabolism regulation
HmCBF2	1636	1666	light responsiveness
HmCBF2	710	735	MeJA-responsiveness
HmCBF2	1822	1852	light responsiveness
HmCBF2	836	863	gibberellin-responsive element
HmCBF2	710	735	MeJA-responsiveness
HmCBF3	1434	1459	MeJA-responsiveness
HmCBF3	273	303	light responsiveness
HmCBF3	654	687	light responsiveness
HmCBF3	1106	1137	light responsiveness
HmCBF3	1332	1358	light responsiveness
HmCBF3	1536	1565	zein metabolism regulation
HmCBF3	1434	1459	MeJA-responsiveness
HmCBF3	1135	1161	light responsiveness
HmCBF3	754	784	light responsiveness
HmCBF3	1133	1162	abscisic acid responsiveness
HmCBF3	1135	1161	abscisic acid responsiveness
HmCBF3	1136	1161	abscisic acid responsiveness
HmCBF3	10	36	MYB binding site involved in drought-inducibility
HmCBF3	1392	1418	MYB binding site involved in drought-inducibility
HmCBF3	249	275	light responsiveness
HmCBF3	289	315	light responsiveness
HmCBF3	311	337	light responsiveness
HmCBF3	862	888	light responsiveness
HmCBF3	1067	1093	light responsiveness
HmCBF3	1135	1161	light responsiveness
HmCBF3	1374	1403	light responsiveness
HmCBF4	1666	1695	light responsiveness
HmCBF4	1413	1442	defense and stress responsiveness
HmCBF4	1201	1230	zein metabolism regulation
HmCBF4	1204	1233	zein metabolism regulation
HmCBF4	1673	1699	auxin-responsive element
HmCBF4	975	1001	light responsiveness
HmCBF4	1667	1695	light responsiveness
HmCBF4	1668	1694	light responsiveness
HmCBF4	1844	1874	light responsiveness
HmCBF4	1243	1270	light responsiveness
HmCBF4	846	875	salicylic acid responsiveness
HmCBF4	1848	1877	salicylic acid responsiveness
HmCBF4	1833	1862	light responsiveness
HmCBF4	281	307	light responsiveness
HmCBF4	423	449	light responsiveness
HmCBF4	933	959	light responsiveness
HmCBF4	347	373	anaerobic induction
HmCBF4	1623	1649	anaerobic induction
HmCBF4	823	848	abscisic acid responsiveness
HmCBF4	1666	1695	abscisic acid responsiveness
HmCBF4	1668	1694	abscisic acid responsiveness
HmCBF4	1669	1694	abscisic acid responsiveness
HmCBF4	822	848	light responsiveness
HmCBF4	1668	1694	light responsiveness
HmCBF4	889	915	MYB binding site involved in drought-inducibility
HmCBF4	1110	1136	MYB binding site involved in drought-inducibility
HmCBF4	1890	1916	MYB binding site involved in drought-inducibility
HmCBF4	625	651	light responsiveness
HmCBF4	1309	1335	light responsiveness
