# Supplementary material for: Genome-wide analysis of the CBF gene family and their transcriptional response to cold stress in Hibiscus mutabilis
Source: Sci Rep. 2025 Jul 3;15:23808. doi: 10.1038/s41598-025-05040-x (PMC12229554; doi:10.1038/s41598-025-05040-x)
Supplement: Supplementary file 4 — Supplementary Information 4. [file 41598_2025_5040_MOESM4_ESM.xlsx]

## Sheet: Sheet1
Supplementary file 4. Synteny among CBF genes within H. mutabilis.
Chromosome of H. mutabilis	Gene ID of H. mutabilis	Synteny	Gene ID of H. mutabilis	Chromosome of H. mutabilis
Hic_asm_12	evm.model.ctg838.61	HmCBF3== HmCBF5	evm.model.ctg1003.4	Hic_asm_15
Hic_asm_12	evm.model.ctg838.61	HmCBF3== HmCBF9	evm.model.ctg2067.16	Hic_asm_39
Hic_asm_13	evm.model.ctg930.305	HmCBF4== HmCBF6	evm.model.ctg1033.56	Hic_asm_15
Hic_asm_13	evm.model.ctg930.305	HmCBF4== HmCBF2	evm.model.ctg477.6	Hic_asm_6
Hic_asm_15	evm.model.ctg1003.4	HmCBF5== HmCBF8	evm.model.ctg1570.140	Hic_asm_27
Hic_asm_15	evm.model.ctg1003.4	HmCBF5== HmCBF9	evm.model.ctg2067.16	Hic_asm_39
Hic_asm_15	evm.model.ctg1033.56	HmCBF6== HmCBF2	evm.model.ctg477.6	Hic_asm_6
Hic_asm_22	evm.model.ctg1351.449	HmCBF7== HmCBF8	evm.model.ctg1570.140	Hic_asm_27
Hic_asm_22	evm.model.ctg1351.449	HmCBF7== HmCBF1	evm.model.ctg469.34	Hic_asm_5
Hic_asm_27	evm.model.ctg1570.140	HmCBF8== HmCBF1	evm.model.ctg469.34	Hic_asm_5
Synteny between H. mutabilis and A. thaliana.
Chromosome of H. mutabilis	Gene ID of H. mutabilis	Synteny	Chromosome of A. thaliana	Gene ID of A. thaliana
Hic_asm_22	evm.model.ctg1351.449	HmCBF7== ATCBF2	4	transcript:AT4G25470.1
Hic_asm_27	evm.model.ctg1570.140	HmCBF8== ATCBF2	4	transcript:AT4G25470.1
Hic_asm_5	evm.model.ctg469.34	HmCBF1== ATCBF2	4	transcript:AT4G25470.1
Hic_asm_6	evm.model.ctg477.6	HmCBF2== ATCBF4	5	transcript:AT5G51990.1
Hic_asm_13	evm.model.ctg930.305	HmCBF4== ATCBF4	5	transcript:AT5G51990.1
Hic_asm_12	evm.model.ctg838.61	HmCBF3== ATCBF2	4	transcript:AT4G25470.1
Hic_asm_12	evm.model.ctg838.61	HmCBF3== ATCBF4	5	transcript:AT5G51990.1
Hic_asm_39	evm.model.ctg2067.16	HmCBF9== ATCBF4	5	transcript:AT5G51990.1
Hic_asm_39	evm.model.ctg2067.16	HmCBF9== ATDDF1	1	transcript:AT1G12610.1
Hic_asm_39	evm.model.ctg2067.16	HmCBF9== ATCBF2	4	transcript:AT4G25470.1
Hic_asm_15	evm.model.ctg1003.4	HmCBF5== ATCBF2	4	transcript:AT4G25470.1
Hic_asm_15	evm.model.ctg1003.4	HmCBF5== ATCBF4	5	transcript:AT5G51990.1
Hic_asm_15	evm.model.ctg1033.56	HmCBF6== ATCBF4	5	transcript:AT5G51990.1
Synteny between H. mutabilis and kenaf .
Chromosome of H. mutabilis	Gene ID of H. mutabilis	Synteny	Chromosome of kenaf	Gene ID of kenaf
Hic_asm_22	evm.model.ctg1351.449	HmCBF7==GWHACDB00000006.1	GWHACDB00000006.1	Hc.06G038840.t1
Hic_asm_22	evm.model.ctg1351.449	HmCBF7==GWHACDB00000004.1	GWHACDB00000004.1	Hc.04G012800.t1
Hic_asm_22	evm.model.ctg1351.449	HmCBF7==GWHACDB00000004.1	GWHACDB00000004.1	Hc.04G038770.t1
Hic_asm_22	evm.model.ctg1351.449	HmCBF7==GWHACDB00000012.1	GWHACDB00000012.1	Hc.12G007180.t1
Hic_asm_22	evm.model.ctg1351.449	HmCBF7==GWHACDB00000016.1	GWHACDB00000016.1	Hc.16G024980.t1
Hic_asm_27	evm.model.ctg1570.140	HmCBF8==GWHACDB00000006.1	GWHACDB00000006.1	Hc.06G038840.t1
Hic_asm_27	evm.model.ctg1570.140	HmCBF8==GWHACDB00000004.1	GWHACDB00000004.1	Hc.04G012800.t1
Hic_asm_27	evm.model.ctg1570.140	HmCBF8==GWHACDB00000012.1	GWHACDB00000012.1	Hc.12G007180.t1
Hic_asm_27	evm.model.ctg1570.140	HmCBF8==GWHACDB00000016.1	GWHACDB00000016.1	Hc.16G024980.t1
Hic_asm_5	evm.model.ctg469.34	HmCBF1==GWHACDB00000012.1	GWHACDB00000012.1	Hc.12G007180.t1
Hic_asm_5	evm.model.ctg469.34	HmCBF1==GWHACDB00000016.1	GWHACDB00000016.1	Hc.16G024980.t1
Hic_asm_5	evm.model.ctg469.34	HmCBF1==GWHACDB00000006.1	GWHACDB00000006.1	Hc.06G038840.t1
Hic_asm_5	evm.model.ctg469.34	HmCBF1==GWHACDB00000004.1	GWHACDB00000004.1	Hc.04G012800.t1
Hic_asm_6	evm.model.ctg477.6	HmCBF2==GWHACDB00000017.1	GWHACDB00000017.1	Hc.17G025570.t1
Hic_asm_6	evm.model.ctg477.6	HmCBF2==GWHACDB00000006.1	GWHACDB00000006.1	Hc.06G038840.t1
Hic_asm_6	evm.model.ctg477.6	HmCBF2==GWHACDB00000004.1	GWHACDB00000004.1	Hc.04G038770.t1
Hic_asm_13	evm.model.ctg930.305	HmCBF2==GWHACDB00000017.1	GWHACDB00000017.1	Hc.17G025570.t1
Hic_asm_13	evm.model.ctg930.305	HmCBF2==GWHACDB00000006.1	GWHACDB00000006.1	Hc.06G038840.t1
Hic_asm_13	evm.model.ctg930.305	HmCBF2==GWHACDB00000004.1	GWHACDB00000004.1	Hc.04G038770.t1
Hic_asm_13	evm.model.ctg930.305	HmCBF2==GWHACDB00000016.1	GWHACDB00000016.1	Hc.16G024980.t1
Hic_asm_12	evm.model.ctg838.61	HmCBF3==GWHACDB00000017.1	GWHACDB00000017.1	Hc.17G025570.t1
Hic_asm_12	evm.model.ctg838.61	HmCBF3==GWHACDB00000006.1	GWHACDB00000006.1	Hc.06G038840.t1
Hic_asm_12	evm.model.ctg838.61	HmCBF3==GWHACDB00000004.1	GWHACDB00000004.1	Hc.04G012800.t1
Hic_asm_12	evm.model.ctg838.61	HmCBF3==GWHACDB00000004.1	GWHACDB00000004.1	Hc.04G038770.t1
Hic_asm_39	evm.model.ctg2067.16	HmCBF9==GWHACDB00000017.1	GWHACDB00000017.1	Hc.17G025570.t1
Hic_asm_39	evm.model.ctg2067.16	HmCBF9==GWHACDB00000006.1	GWHACDB00000006.1	Hc.06G038840.t1
Hic_asm_15	evm.model.ctg1033.56	HmCBF6==GWHACDB00000017.1	GWHACDB00000017.1	Hc.17G025570.t1
Hic_asm_15	evm.model.ctg1033.56	HmCBF6==GWHACDB00000006.1	GWHACDB00000006.1	Hc.06G038840.t1
Hic_asm_15	evm.model.ctg1003.4	HmCBF5==GWHACDB00000006.1	GWHACDB00000006.1	Hc.06G038840.t1
Hic_asm_15	evm.model.ctg1003.4	HmCBF5==GWHACDB00000004.1	GWHACDB00000004.1	Hc.04G012800.t1
Hic_asm_15	evm.model.ctg1003.4	HmCBF5==GWHACDB00000004.1	GWHACDB00000004.1	Hc.04G038770.t1
Hic_asm_15	evm.model.ctg1003.4	HmCBF5==GWHACDB00000012.1	GWHACDB00000012.1	Hc.12G007180.t1
Hic_asm_15	evm.model.ctg1003.4	HmCBF5==GWHACDB00000016.1	GWHACDB00000016.1	Hc.16G024980.t1
