# Supplementary material for: Genome-wide analysis of the CBF gene family and their transcriptional response to cold stress in Hibiscus mutabilis
Source: Sci Rep. 2025 Jul 3;15:23808. doi: 10.1038/s41598-025-05040-x (PMC12229554; doi:10.1038/s41598-025-05040-x)
Supplement: Supplementary file 5 — Supplementary Information 5. [file 41598_2025_5040_MOESM5_ESM.xlsx]

## Sheet: qPCR
Supplementary file 5. The qRT-PCR data of HmCBF genes from in vitro-grown seedlings at temperatures ranging from -5 to 25℃ in leaves, roots, and stems.
HmCBF1-leaf	Temperature	2^-ΔΔCT		HmCBF2-leaf	Temperature	2^-ΔΔCT		HmCBF3-leaf	Temperature	2^-ΔΔCT
	-5℃	0.339725			-5℃	0.793023			-5℃
		0.250434				0.513763				0.35058
		0.319039				0.568898				0.306458
	0℃	0.350129			0℃	0.197952			0℃	0.340079
		0.295162				0.116321				0.192679
		0.366827				0.191491				0.42675
	5℃	0.0466081			5℃	0.0326594			5℃	0.0114969
		0.0782124				0.0302857				0.0198496
		0.0483979				0.0428166				0.00935664
	25℃	0.815997			25℃	0.855218			25℃	0.820432
		1.09397				1.20052				1.40712
		1.09004				0.944266				0.772449
HmCBF4-leaf	Temperature	2^-ΔΔCT		HmCBF5-leaf	Temperature	2^-ΔΔCT		HmCBF6-leaf	Temperature	2^-ΔΔCT
	-5℃	0.383062			-5℃	0.352677			-5℃	0.0831874
		0.338224				0.423741				0.0776245
		0.511157				0.554081				0.0851171
	0℃	0.192904			0℃	0.253306			0℃	0.115828
		0.202343				0.333941				0.166503
		0.342107				0.493891				0.123374
	5℃	0.0476918			5℃	0.00387366			5℃	0.0218614
		0.0651588				0.00743308				0.0247222
		0.0644498				0.015262				0.0285881
	25℃	1.02235			25℃	0.798308			25℃	1.08633
		0.981149				0.926791				0.854418
		0.996502				1.2749				1.05925
HmCBF7-leaf	Temperature	2^-ΔΔCT		HmCBF8-leaf	Temperature	2^-ΔΔCT		HmCBF9-leaf	Temperature	2^-ΔΔCT
	-5℃	0.475286			-5℃	0.643864			-5℃	0.157321
		0.516938				0.760501				0.138319
		0.446069				0.653829				0.162461
	0℃	0.375832			0℃	0.464624			0℃	1.05853
		0.274026				0.557575				0.908897
		0.264656				0.513986				1.00283
	5℃	0.0498554			5℃	0.0434512			5℃	0.279496
		0.0518118				0.0509227				0.269995
		0.0504013				0.0426808				0.287798
	25℃	1.1272			25℃	1.0662			25℃	0.913302
		0.846192				0.978424				0.965804
		1.0266				0.955371				1.12089
HmCBF1-root	Temperature	2^-ΔΔCT		HmCBF2-root	Temperature	2^-ΔΔCT		HmCBF3-root	Temperature	2^-ΔΔCT
	-5℃	0.125379			-5℃				-5℃
		0.316328				0.486874				0.29599
		0.344081				0.461343				0.375302
	0℃	0.992242			0℃	1.36044			0℃
		1.13609				1.25243				0.57534
		0.810471				1.38631				0.788746
	5℃	0.0304322			5℃	0.00673151			5℃	0.00983858
		0.0390502				0.0111326				0.00688086
		0.0421565				0.0166699				0.00814534
	25℃	0.737419			25℃	0.883305			25℃	0.820853
		0.842686				0.904352
						1.21234				0.689315
HmCBF4-root	Temperature	2^-ΔΔCT		HmCBF5-root	Temperature	2^-ΔΔCT		HmCBF6-root	Temperature	2^-ΔΔCT
	-5℃				-5℃	0.181913			-5℃	0.0656032
		0.293444								0.0487859
		0.280869				0.271636				0.0537076
	0℃				0℃	0.366044			0℃	0.205688
		0.0100213				0.476501				0.259102
		0.0153086								0.160476
	5℃	0.62154			5℃	0.0126937			5℃	0.00410507
		0.56108				0.00882938				0.00497534
						0.0183456				0.00641299
	25℃				25℃	0.829447			25℃	0.792646
		1.13409				0.610971				1.1227
		1.18684								1.08465
HmCBF7-root	Temperature	2^-ΔΔCT		HmCBF8-root	Temperature	2^-ΔΔCT		HmCBF9-root	Temperature	2^-ΔΔCT
	-5℃	0.255769			-5℃	0.219752			-5℃	0.210469
		0.345355				0.32653				0.130549
		0.388393				0.351497				0.126507
	0℃	1.6954			0℃	1.61627			0℃	0.267867
		1.09719				2.08577				0.176942
		1.87417				1.4945				0.230796
	5℃	0.0248217			5℃	0.0226754			5℃	0.0681575
		0.0368176				0.0337286				0.0795183
		0.0446538				0.0303743				0.0795059
	25℃	0.871402			25℃	0.916443			25℃	0.814736
		0.875709				0.716413				1.03087
		1.25289				1.36714				1.15439
HmCBF1-stem	Temperature	2^-ΔΔCT		HmCBF2-stem	Temperature	2^-ΔΔCT		HmCBF3-stem	Temperature	2^-ΔΔCT
	-5℃	0.555929			-5℃	1.76796			-5℃	0.539778
		0.556535				1.6135				0.625336
		0.576907				1.38833				0.55418
	0℃	0.654594			0℃	1.2725			0℃	0.982899
		0.590921								0.833417
		0.447929				0.953848
	5℃	0.240748			5℃	0.526682			5℃
		0.445738				0.802253				0.422835
		0.539751								0.583789
	25℃	0.635853			25℃	0.852789			25℃	0.616001
		0.860437				1.14721				0.865864
HmCBF4-stem	Temperature	2^-ΔΔCT		HmCBF5-stem	Temperature	2^-ΔΔCT		HmCBF6-stem	Temperature	2^-ΔΔCT
	-5℃	1.11164			-5℃	0.870969			-5℃	0.292597
		1.16209				0.77226				0.293371
		1.06158				0.587519				0.236672
	0℃	0.736659			0℃	1.22615			0℃
		0.528637				1.04876				0.61982
		0.395757				0.811394				0.764713
	5℃	0.542039			5℃	0.462226			5℃	0.0608624
		0.889517				0.582984				0.148106
		0.896396								0.254057
	25℃	1.19988			25℃				25℃	0.899657
		1.39112				0.944375				0.891237
						1.08485				1.00911
HmCBF7-root	Temperature	2^-ΔΔCT		HmCBF8-root	Temperature	2^-ΔΔCT		HmCBF9-root	Temperature	2^-ΔΔCT
	-5℃	0.692343			-5℃	0.970817			-5℃	0.751925
		0.668258				0.884004				0.99103
		0.552011				0.595498				1.15448
	0℃	0.759936			0℃	1.21469			0℃	2.28058
		0.676705				1.46607				3.30374
		0.647123				1.19613				3.02838
	5℃	0.403265			5℃	0.152123			5℃	0.437273
		0.32609				0.357375				0.49615
		0.619681				0.303554				0.55462
	25℃	0.927501			25℃	0.840204			25℃	0.871563
		0.831272				0.979724				0.720139
		1.04123				1.18007				1.2083
The qRT-PCR data of HmCBF genes from field-grown seedlings under natural growth conditions.
HmCBF1	Tissue	2^-ΔΔCT		HmCBF2	Tissue	2^-ΔΔCT		HmCBF3	Tissue	2^-ΔΔCT
	root	0.63			root	1			root
		1.13				0.94				1.16
		1.39				1.07				1.82
	leaf	0.02			leaf	0.02			leaf	0.03
		0.07				0.05				0.31
		0.02				0.01				0.03
	flower	1.21			flower	0.01			flower	0.44
		1.31				0.01				0.39
		1.47				0.03				0.45
	stem	0.07			stem	1.01			stem	0.09
		0.09				1.12				0.1
		0.04				1.02				0.09
HmCBF4	Tissue	2^-ΔΔCT		HmCBF5	Tissue	2^-ΔΔCT		HmCBF6	Tissue	2^-ΔΔCT
	root	0.9777			root	0.66			root	0.68
		1.0228				0.82				1
										1.47
	leaf	0.0043			leaf	0.33			leaf	0.01
		0.0315				0.4				0.09
		0.0048								0.01
	flower	1.0119			flower	0.4			flower	0.01
		1.2056				0.32				0.01
		1.0222								0.02
	stem	1.0137			stem	0.41			stem	0.05
		1.2227				0.49				0.04
		1.0036								0.02
HmCBF7	Tissue	2^-ΔΔCT		HmCBF8	Tissue	2^-ΔΔCT		HmCBF9	Tissue	2^-ΔΔCT
	root	0.64			root	0.59			root	0.83
		1.15				1.05				1.04
		1.36				1.61				1.16
	leaf	0.006			leaf	0.02			leaf	0.02
		0.034				0.09				0.16
		0.005				0.02				0.02
	flower	0.06			flower	0.05			flower	0.03
		0.02				0.02				0.02
		0.1				0.1				0.06
	stem	0.03			stem	0.04			stem	0.06
		0.05				0.04				0.07
		0.01				0.02				0.11
