# Supplementary material for: Genome-wide analysis of the CBF gene family and their transcriptional response to cold stress in Hibiscus mutabilis
Source: Sci Rep. 2025 Jul 3;15:23808. doi: 10.1038/s41598-025-05040-x (PMC12229554; doi:10.1038/s41598-025-05040-x)
Supplement: Supplementary file 6 — Supplementary Information 6. [file 41598_2025_5040_MOESM6_ESM.xlsx]

## Sheet: sequence_search_download
Sequence Information for Phylogenetic Tree Construction
Name	Uniquename	Type	Organism	Source	NCBI Accession
GbCBF1	EU840991.1-CBF1.p1	protein	Gossypium barbadense	Cottongen	EU840991.1
GbCBF5L	KR233254.1-CBF5L.p1	protein	Gossypium barbadense	Cottongen	KR233254.1
GbCBF4L	KR233253.1-CBF4L.p1	protein	Gossypium barbadense	Cottongen	KR233253.1
GbCBF3L	KR233252.1-CBF3L.p1	protein	Gossypium barbadense	Cottongen	KR233252.1
GbCBF2L	KR233251.1-CBF2L.p1	protein	Gossypium barbadense	Cottongen	KR233251.1
GbCBF1L	KR233250.1-CBF1L.p1	protein	Gossypium barbadense	Cottongen	KR233250.1
Gh36CBF	Zhong36 CBF	protein	Gossypium hirsutum	Figure2 of "Cloning of Cotton CBF Gene and Its Cold Tolerance Expression in Transgenic Tobacco" (https://kns.cnki.net/kcms2/article/abstract?v=HgkNOCd8VPj4sp2qkArgcGldj111Cm2aDvR8M2n1CWSSyovS5mvSpmYBYVTahLPV2LEgAtl5lZoD5WVcjDCz-_HlI5wDRKjl6Gayo1jW85nYnnG6KspRTHqWtH0TulRPiyIUjBBhHIBwkhDwVQAuQXEucr8VVaBq&uniplatform=NZKPT)	\
Gh12CBF	Zhong12 CBF	protein	Gossypium hirsutum	Figure2 of "Cloning of Cotton CBF Gene and Its Cold Tolerance Expression in Transgenic Tobacco" (https://kns.cnki.net/kcms2/article/abstract?v=HgkNOCd8VPj4sp2qkArgcGldj111Cm2aDvR8M2n1CWSSyovS5mvSpmYBYVTahLPV2LEgAtl5lZoD5WVcjDCz-_HlI5wDRKjl6Gayo1jW85nYnnG6KspRTHqWtH0TulRPiyIUjBBhHIBwkhDwVQAuQXEucr8VVaBq&uniplatform=NZKPT)	\
Gb7124CBF	Hai7124 CBF	protein	Gossypium barbadense	Figure2 of "Cloning of Cotton CBF Gene and Its Cold Tolerance Expression in Transgenic Tobacco" (https://kns.cnki.net/kcms2/article/abstract?v=HgkNOCd8VPj4sp2qkArgcGldj111Cm2aDvR8M2n1CWSSyovS5mvSpmYBYVTahLPV2LEgAtl5lZoD5WVcjDCz-_HlI5wDRKjl6Gayo1jW85nYnnG6KspRTHqWtH0TulRPiyIUjBBhHIBwkhDwVQAuQXEucr8VVaBq&uniplatform=NZKPT)	\
AtCBF1	ATCBF1	protein	Arabidopsis thaliana	NCBI	AT4G25490
AtCBF2	ATCBF2	protein	Arabidopsis thaliana	NCBI	AT4G25470
AtCBF3	ATCBF3	protein	Arabidopsis thaliana	NCBI	AT4G25480
AtCBF4	ATCBF4	protein	Arabidopsis thaliana	NCBI	AT5G51990
AtDDF1	ATDDF1	protein	Arabidopsis thaliana	NCBI	AT1G12610
AtDDF2	ATDDF2	protein	Arabidopsis thaliana	NCBI	AT1G63030
